# Supplementary material for: Hyaluronan – A Functional and Structural Sweet Spot in the Tissue Microenvironment
Source: Front Immunol. 2015 May 15;6:231. doi: 10.3389/fimmu.2015.00231 (PMC4432798; doi:10.3389/fimmu.2015.00231)
Supplement: Table S1 — HA size in tissue in vivo. HA molecular weight (MW) is divided into High (HMW >1000 kDa), Medium (MMW 250–1000 kDa), Low (10–250 kDa), and Oligo-HA (<10 kDa). [file Table_1.XLSX]

## Sheet: Table S1
	System	Findings	Size of HA												Tissue	Pathology	Species	Ref.
	Cardiovascular	Heart - HMW-MMW (>790 kDa) with an average of 58% of the HA HMW (>4000 kDa)	HMW						MMW						Heart	Homeostasis	Rabbit	236
		Heart valves - HMW (1200 kDa)	HMW														Cow	237
		Heart - MMW (>500 kDa) in Hyal2-KO mice with severe cardiac dysfunction. Cannot discount presence of HMW since size was not defined	MMW													Cardiac Dysfunction	Mouse	68
		Aorta - LMW (38 kDa) and Oligo (8 kDa)	LMW						Oligo						Vasculature	Homeostasis	Human	238
		Atherosclerosis - LMW (<100 kDa) increased in atheromatous versus fibrotic lesions	LMW													Atherosclerosis		66
		Aortic smooth muscle - increased fragmentation of HMW after balloon catheter injury - HMW (2000 kDa); MMW and LMW-Oligo (1500, 1050, 750, 200 kDa, 29 kDa and 5 fragments <20 kDa)	HMW			MMW			LMW			Oligo				Injury	Rat	239
		Aorta - Normal - HMW (2000 kDa) and LMW-Oligo (<20 kDa). Fructose fed - HMW (2000 kDa), MMW and LMW-Oligo (669, 200, 29 kDa and <20 kDa). Injured - HMW (2000 kDa) and LMW-Oligo (66 and <20 kDa). Injured fructose fed - HMW (>2000 and 1200), MMW and LMW-Oligo ( 850, 130, 34 and <20 kDa)	HMW			MMW			LMW			Oligo						67
		Serum - Post-infusion of MMW (280 kDa) HA into healthy volunteers - HMW (>2000 kDa), MMW-LMW (185-500 kDa - mainly infused HA) and LMW (<37 kDa). A decrease in LMW, but not HMW or MMW-LMW was observed up to 72 hours post-infusion. Cannot discount presence of Oligo since size was not defined	HMW				MMW				LMW				Blood	Homeostasis	Human	240
	Circulatory	Plasma - LMW (50 kDa)	LMW														Rat	241
		Plasma - septic shock treatment - MMW and LMW (50 - 500 kDa) highest at day 1 and size does not change significantly during treatment	MMW						LMW							Septic Shock	Human	242
		Rheumatoid arthritis vs billiary cirrhosis vs normal - LMW (30 - 200 kDa) size did not change with disease	LMW												Plasma and Serum	Rheumatoid Arthritis and Billiary Cirrhosis		243
		Rheumatoid Arthritis - all contanined LMW (100 - 200 kDa) or HMW-MMW and LMW (800-1400 kDa and 100-200 kDa)	HMW				MMW				LMW				Serum	Rheumatoid Arthritis		244
		Chronic liver disease - HMW (>2000 kDa). No change in size vs normal controls	HMW													Chronic Liver Disease		245
	Lymphatic	Lymph - HMW (>1000 kDa)	HMW												Lymph	Homeostasis	Human and Sheep	243
		Lymph - MMW (<790 kDa). Cannot discount presence of LMW and Oligo since size was not defined	MMW														Rabbit	51
		Lymph - MMW (<790 kDa). Cannot discount presence of LMW and Oligo since size was not defined	MMW													Ischemic Repurfusion of Skeletal Muscle		246
	Nervous-Sensory	Cerebrospinal fluid - Normal - MMW (300 kDa) vs brain tumor cyst fluid - HMW (2400 kDa)	HMW						MMW						Brain	Cancer	Human	247
		Brain - HMW (1000 kDa)	HMW													Vanishing White Matter Disease		248
		Vitreous body - 55% HMW (>1000 kDa), 28% MMW (1000-500 kDa), 17% MMW (<500 kDa) in human. Cannot discount presence of LMW and Oligo since size was not defined	HMW				MMW				LMW				Eye	Homeostasis	Human, Sheep, Goat and Pig	249
	Respiratory	Larynx - Normal cartilaginous tissue - HMW (1000 and >1500 kDa). Non-cartilaginous tissue - HMW and MMW (800 and >1500 kDa). Cancerous tissue - cartilaginous - HMW and MMW (350, 740, 1100 and >1500 kDa) and non-cartilaginous - HMW and MMW (330, 580, 890 and >1500 kDa)	HMW						MMW						Larynx	Cancer	Human	221
		Lung - HMW-MMW (>790 kDa) with an average of 58% of the HA HMW (>4000 kDa)	HMW						MMW						Lung	Homeostasis	Rabbit	236
		Lung - Normal - HMW (>1500 kDa); asphyxia - HMW-MMW (250-1500 kDa)	HMW						MMW							Asphyxia	Pig	250
		Lung - Normal - MMW (500 kDa); following cigarette smoke exposure - LMW (70 kDa)	MMW						LMW							Cigarette smoke exposure	Mouse	73
		Lung - Cigarette smoke exposure - HMW (>1500 kDa) and LMW (<100 kDa) peak detectable 6 days following exposure. Cannot discount presence of Oligo since size was not defined	HMW						LMW							Cockroach antigen-induced model of asthma		251
		Lung - Normal - HMW (1440 kDa); Wildtype with bleomycin - MMW (540 kDa) and CD44-KO with bleomycin - HMW and LMW (2100, 1410, 160 and <20 kDa). Cannot discount presence of Oligo since size was not defined	HMW				MMW				LMW					Fibrosis		195
		Lung Normal - HMW( >1500 kDa); ozone exposure - LMW (100-200 kDa)	HMW						LMW							Injury		155
		Lungs - increase in polydisperse HA following bleomycin exposure	Size not defined															252
		Lung - Normal - HMW (3100 kDa); Ventilator-induced lung injury - HMW, MMW and LMW (3100, 370 and 180 kDa)	HMW				MMW				LMW						Rat	253
		Bleomycin exposure - LMW (220 kDa) in bronchial alveolar lavage fluid	LMW															254
		Pleural mesothelioma - MMW (size greater than human umbilical cord HA)	Size not defined													Cancer	Human	255
		Pulmonary ischemia - MMW and LMW (30-495 kDa)	MMW						LMW							Pulmonary Ischemia	Mouse	74
		Lung - Normal - HMW (4000 kDa); following pulmonary hypertension - HMW, MMW- LMW (1500 and 25-500 kDa)	HMW				MMW				LMW					Pulmonary Hypertension	Rat	69
	Integumentary	Derims and epidermis - HMW (>2000kDa)	HMW												Skin	Homeostasis	Human	256
		Epidermis - HMW and LMW (>1000 and <60 kDa), Dermis - HMW and LMW (>1000 and >60 kDa). Cannot discount presence of Oligo since size was not defined	HMW						LMW								Mouse	257
		Skin - HMW (>1000 kDa)	HMW														Mouse, Rat, Guinea Pig, Rabbit	258
		Skin - stratum corneum - LMW (34 kDa)	LMW														Guinea Pig	259
		Skin - HMW (>1000 kDa)	HMW														Rat	260
		Skin - HMW (4000 kDa)	HMW														Rabbit	51
		Skin - HMW-MMW (>790 kDa) with an average of 58% of the HA HMW (>4000 kDa)	HMW						MMW									236
		Skin - HMW and LMW (1300 and 100 kDa)	HMW						LMW									261
		Skin wounds - Day 0 - MMW (350 kDa); Day 1 and 3 - MMW ( >850 kDa); Day 7 -MMW (350-850 kDa); Day 14 - MMW (>850 kDa) and Day 28 - HMW (>1500 kDa)	HMW						MMW							Wound Healing	Human	262
		Delayed wound repair in aged mice comapred to young associated with less LMW at 5 days but not at 9 days. HMW size not defined; LMW (<250 kDa). Cannot discount presence of MMW and Oligo since size was not defined	HMW						LMW								Mouse	263
		Skin - Fetal wounds - MMW-LMW (30-730 kDa); Adult wounds - MMW-LMW (90-1000 kDa)	HMW				MMW				LMW						Sheep	264
		Skin - 4 weeks of age - MMW-LMW (180-790 kDa); at 52 weeks - HMW-MMW (920 - 1190 kDa)	HMW				MMW				LMW					Aging	Rat	265
		Epidermis - Normal - HMW (1000 kDa); 3 days after UV - LMW (100 kDa)	HMW						LMW							UVD irradiation	Mouse	266
	Reproductive	Amniotic fluid - 16 weeks of age MMW and LMW (60-300 kDa); 40 weeks - HMW and LMW ( <100 kDa and >1000 kDa). Cannot discount presence of Oligo since size was not defined	HMW				MMW				LMW				Amniotic Fluid	Aging	Human	267
		Amniotic fluid - HMW-MMW-LMW (30-2000 kDa)	HMW				MMW				LMW					Wound Healing	Sheep	264
		Oestrous cycle - HMW (>2000 kDa) and HMW-MMW-LMW (200-2000 kDa).	HMW				MMW				LMW				Cervix	Homeostasis		268
		Cervix - HMW-MMW-LMW (50-1500 kDa)	HMW				MMW				LMW					Pregnancy	Human	269
		Cervix - HMW >1510 kDa and MMW -LMW (110-495 kDa)	HMW				MMW				LMW						Mouse	270
		Decidua during normal pregnancy - HMW (1530-1930 kDa); Decidua from spontaneous abortions - HMW (1620-2020 kDa)	HMW												Embryonic Decidua			271
		Prostate - Normal vs Cancer - LMW (>225 kDa). Cannot discout presence of HMW and MMW since size ws not defined	LMW												Prostate	Cancer	Human	272
		Prostate - Normal vs Cancer - size not defined	Size not defined															273
	Musculoskeletal	Articlular cartilage - HMW (1000 kDa)	HMW												Cartilage	Homeostasis	Cow	274
		Nasal cartilage - polydisperse HMW, that is reduced in size with either treatment with retinoic acid or IL-1β	Size not defined													Rheumatoid Arthritis		275
		Articular cartilage - 2.5 years of age HMW (2000 kDa); 86 years of age MMW (300 kDa)	HMW						MMW							Aging	Human	276
		Skeletal Muscle - HMW-MMW (>790 kDa) with an average of 58% of the HA HMW (>4000 kDa)	HMW						MMW						Skeletal Muscle	Homeostasis	Rabbit	236
		Skeletal Muscle - HMW (4000 kDa)	HMW															51
		Skeletal Muscle - HMW (4000 kDa)	HMW													Ischemic Repurfusion		246
		Synovial fluid - HMW (~3000kDa)	HMW												Synovial Fluid	Homeostasis		277
		Synovial Fluid - Normal human knee joints - HMW (6000-7000 kDa); Normal owl knee joints - HMW (5000-6000 kDa)	HMW														Human and Owl	226
		Synovial fluid - Normal joints- HMW (2500 kDa) vs traumatic arthritic joints - HMW (2000 kDa) vs infected arthritic joints - HMW (2000 and 1000 kDa)	HMW													Arthritis	Horse	278
		Osteoarthritic knee joints - HMW (>1000 kDa); with OA progression MMW (<1000 kDa). Cannot discount presence of LMW and Oligo since size was not defined	HMW						MMW							Osteoarthritis	Human	279
		Knee surgery - HMW and MMW (500-3000 kDa). No difference between control and surgical groups	HMW						MMW							Injury	Sheep	280
		Synovial fluid - increase in LMW-HA in patients with disc perforation (temporomandibular disorder) compared to healty controls. No differnence in HA MW in displaced disc patients	Size not defined													Temporomandi-bular Disorders	Human	281
		Synovial tissue - Normal - HMW; arthritic - LMW. Size was not numerically defined	Size not defined													Rheumatoid Arthritis		282
	Excretory	Renal cortex - LMW; Renal medulla - HMW in young samples that decreases to MMW with age. Size was not numerically defined	Size not defined												Kidney	Homeostasis	Dog	283
		Ischemic Reperfusion - day 1 - HMW (2500 kDa); day 14 - MMW-LMW (150-500 kDa)	HMW				MMW				LMW					Ischemic Reperfusion	Rat	284
		Urine - Oligo (10 kDa)	Oligo												Urine	Homeostasis		241
		Urine - LMW (<60 kDA). Cannot discount presence of Oligo since size was not defined	LMW													Wound Healing	Sheep	264
		Urine - Normal - MMW; bladder cancer - HMW, MMW and Oligo. Size was not numerically defined	Size not defined													Cancer	Human	285
	Digestive	Small and Large Intestine - HMW-MMW (>790 kDa) with an average of 58% of the HA HMW (>4000 kDa)	HMW						MMW						Intestine	Homeostasis	Rabbit	236
		Inflamed Gums - HMW (>2000 kDa) and LMW (16 kDa)	HMW						LMW						Gums	Inflammation	Human	286
		Tumor intistitial fluid - LMW (>10 kDa) and Oligo (<10 kDa)	LMW						Oligo						Colon	Cancer		287
		Hepatic carcinoma - LMW (47 kDa)	LMW												Liver			288
	Immune	Elicited peritoneal macrophages - do not synthesize HA under normal or LPS-stimulated conditions	Not detectable												Macrophages	Inflammation	Rat	289
